# Supplementary material for: Personalized Antibiogram: A Novel Multitask Machine Learning Framework for Simultaneous Prediction of Antimicrobial Resistance Profile With Enhanced Detection of Carbapenem Resistance in Enterobacteriaceae
Source: Clin Infect Dis. 2026 Jan 17;83(1):e1–9. doi: 10.1093/cid/ciag027 (PMC13393128; doi:10.1093/cid/ciag027)
Supplement: ciag027_Supplementary_Data [file ciag027_supplementary_data.zip]

Archive with 6 entries (6 files):
- Supplementary Document 1.docx
- Supplementary Document 2.docx
- Supplementary Table 1 20260106.docx
- Supplementary Table 2 20260106.docx
- Supplementary Table 3 20260106.docx
- Technical Supplement 20260106.docx
